# Supplementary material for: PVBase: A MALDI-TOF MS Database for Fast Identification and Characterization of Potentially Pathogenic Vibrio Species From Multiple Regions of China
Source: Front Microbiol. 2022 May 17;13:872825. doi: 10.3389/fmicb.2022.872825 (PMC9152771; doi:10.3389/fmicb.2022.872825)
Supplement: Supplementary file 2 [file Data_Sheet_1.xls]

## Sheet: Strains for PVBase
Experiment number	Initial number	Genus name	Species name	Area	Source
117-VA	SDUM002400	Vibrio	alginolyticus	Shandong	environment
118-VA	SDUM002398	Vibrio	alginolyticus	Shandong	environment
121-VA	SDUM002386	Vibrio	alginolyticus	Shandong	environment
123-VA	SDUM002384	Vibrio	alginolyticus	Shandong	environment
126-VA	SDUM002305	Vibrio	alginolyticus	Shandong	environment
127-VA	SDUM002331	Vibrio	alginolyticus	Shandong	environment
128-VA	SDUM002264	Vibrio	alginolyticus	Shandong	environment
129-VA	SDUM002239	Vibrio	alginolyticus	Shandong	environment
130-VA	SDUM002232	Vibrio	alginolyticus	Shandong	environment
131-VA	SDUM002238	Vibrio	alginolyticus	Shandong	environment
132-VA	SDUM002210	Vibrio	alginolyticus	Shandong	environment
133-VA	SDUM002175	Vibrio	alginolyticus	Shandong	environment
134-VA	SDUM002229	Vibrio	alginolyticus	Shandong	environment
135-VA	SDUM002228	Vibrio	alginolyticus	Shandong	environment
136-VA	SDUM002227	Vibrio	alginolyticus	Shandong	environment
137-VA	SDUM002226	Vibrio	alginolyticus	Shandong	environment
138-VA	SDUM002223	Vibrio	alginolyticus	Shandong	environment
139-VA	SDUM002220	Vibrio	alginolyticus	Shandong	environment
140-VA	SDUM002219	Vibrio	alginolyticus	Shandong	environment
141-VA	SDUM002389	Vibrio	alginolyticus	Shandong	environment
142-VA	SDUM002314	Vibrio	alginolyticus	Shandong	environment
143-VA	SDUM002218	Vibrio	alginolyticus	Shandong	environment
144-VA	SDUM002210	Vibrio	alginolyticus	Shandong	unknown
145-VA	SDUM002193	Vibrio	alginolyticus	Shandong	unknown
146-VA	SDUM002187	Vibrio	alginolyticus	Shandong	unknown
147-VA	SDUM002161	Vibrio	alginolyticus	Shandong	environment
148-VA	SDUM002158	Vibrio	alginolyticus	Shandong	environment
149-VA	SDUM002148	Vibrio	alginolyticus	Shandong	unknown
150-VA	SDUM002089	Vibrio	alginolyticus	Shandong	unknown
151-VA	SDUM002069	Vibrio	alginolyticus	Shandong	environment
152-VA	SDUM002053	Vibrio	alginolyticus	Shandong	environment
153-VA	SDUM002012	Vibrio	alginolyticus	Shandong	environment
162-VA	RZ5	Vibrio	alginolyticus	Tianjin	unknown
163-VA	RZ7	Vibrio	alginolyticus	Tianjin	unknown
164-VA	RZ93	Vibrio	alginolyticus	Tianjin	unknown
165-VA	RZ98	Vibrio	alginolyticus	Tianjin	unknown
166-VA	CS5	Vibrio	alginolyticus	Tianjin	unknown
167-VA	CS7	Vibrio	alginolyticus	Tianjin	unknown
59-VA	1.375	Vibrio	alginolyticus	Guangdong	environment
68-VA	10484	Vibrio	alginolyticus	Guangdong	clinical
VA-180	ATCC17750	Vibrio	alginolyticus	ATCC	environment
VA-181	ATCC33832	Vibrio	alginolyticus	ATCC	clinical
VA-182	ATCC33838	Vibrio	alginolyticus	ATCC	environment
VA-183	ATCC14582	Vibrio	alginolyticus	ATCC	unknown
VA-184	ATCC51160	Vibrio	alginolyticus	ATCC	environment
VA-185	ATCC33787	Vibrio	alginolyticus	ATCC	environment
VA-186	ATCC33839	Vibrio	alginolyticus	ATCC	environment
187-VC	17008	Vibrio	cholerae	Guangdong	unknown
188-VC	17018	Vibrio	cholerae	Guangdong	unknown
189-VC	860101	Vibrio	cholerae	Guangdong	unknown
4-VC	MCCC 1A02608	Vibrio	cholerae	MCCC	unknown
55-VC	B80807	Vibrio	cholerae	Zhejiang	unknown
70-VC	23794	Vibrio	cholerae	Guangdong	unknown
ZJ-VC001	1270	Vibrio	cholerae	Zhejiang	unknown
ZJ-VC017	1354	Vibrio	cholerae	Zhejiang	unknown
ZJ-VC018	8027	Vibrio	cholerae	Zhejiang	unknown
ZJ-VC019	1324	Vibrio	cholerae	Zhejiang	unknown
ZJ-VC020	1337	Vibrio	cholerae	Zhejiang	unknown
ZJ-VC021	1257	Vibrio	cholerae	Zhejiang	unknown
ZJ-VC022	9030	Vibrio	cholerae	Zhejiang	unknown
ZJ-VC023	6459	Vibrio	cholerae	Zhejiang	unknown
ZJ-VC024	8024	Vibrio	cholerae	Zhejiang	unknown
ZJ-VC025	9003	Vibrio	cholerae	Zhejiang	unknown
ZJ-VC026	1331	Vibrio	cholerae	Zhejiang	unknown
ZJ-VC027	1345	Vibrio	cholerae	Zhejiang	unknown
ZJ-VC028	1231	Vibrio	cholerae	Zhejiang	unknown
ZJ-VC029	75224	Vibrio	cholerae	Zhejiang	unknown
ZJ-VC030	8013	Vibrio	cholerae	Zhejiang	unknown
ZJ-VC031	1322	Vibrio	cholerae	Zhejiang	unknown
ZJ-VC032	9002	Vibrio	cholerae	Zhejiang	unknown
ZJ-VC033	6443	Vibrio	cholerae	Zhejiang	unknown
ZJ-VC034	69165	Vibrio	cholerae	Zhejiang	unknown
ZJ-VC035	1367	Vibrio	cholerae	Zhejiang	unknown
ZJ-VC036	1355	Vibrio	cholerae	Zhejiang	unknown
ZJ-VC037	6214	Vibrio	cholerae	Zhejiang	unknown
ZJ-VC038	8002	Vibrio	cholerae	Zhejiang	unknown
ZJ-VC039	1277	Vibrio	cholerae	Zhejiang	unknown
ZJ-VC040	1286	Vibrio	cholerae	Zhejiang	unknown
ZJ-VC041	1262	Vibrio	cholerae	Zhejiang	unknown
ZJ-VC042	1247	Vibrio	cholerae	Zhejiang	unknown
ZJ-VC043	1328	Vibrio	cholerae	Zhejiang	unknown
ZJ-VC044	1288	Vibrio	cholerae	Zhejiang	unknown
ZJ-VC045	1309	Vibrio	cholerae	Zhejiang	unknown
ZJ-VC046	1299	Vibrio	cholerae	Zhejiang	unknown
ZJ-VC047	8012	Vibrio	cholerae	Zhejiang	unknown
ZJ-VC048	75227	Vibrio	cholerae	Zhejiang	unknown
ZJ-VC049	9011	Vibrio	cholerae	Zhejiang	unknown
ZJ-VC050	73181	Vibrio	cholerae	Zhejiang	unknown
ZJ-VC051	9046	Vibrio	cholerae	Zhejiang	unknown
ZJ-VC052	8019	Vibrio	cholerae	Zhejiang	unknown
ZJ-VC053	621	Vibrio	cholerae	Zhejiang	unknown
ZJ-VC054	9018	Vibrio	cholerae	Zhejiang	unknown
ZJ-VC055	1339	Vibrio	cholerae	Zhejiang	unknown
ZJ-VC056	1344	Vibrio	cholerae	Zhejiang	unknown
ZJ-VC057	1327	Vibrio	cholerae	Zhejiang	unknown
ZJ-VC058	1225	Vibrio	cholerae	Zhejiang	unknown
ZJ-VC059	1301	Vibrio	cholerae	Zhejiang	unknown
ZJ-VC060	1310	Vibrio	cholerae	Zhejiang	unknown
ZJ-VC061	1371	Vibrio	cholerae	Zhejiang	unknown
ZJ-VC062	1230	Vibrio	cholerae	Zhejiang	unknown
ZJ-VC063	1379	Vibrio	cholerae	Zhejiang	unknown
ZJ-VC064	67151	Vibrio	cholerae	Zhejiang	unknown
ZJ-VC065	8020	Vibrio	cholerae	Zhejiang	unknown
ZJ-VC066	9013	Vibrio	cholerae	Zhejiang	unknown
ZJ-VC067	8011	Vibrio	cholerae	Zhejiang	unknown
ZJ-VC068	8008	Vibrio	cholerae	Zhejiang	unknown
ZJ-VC069	8016	Vibrio	cholerae	Zhejiang	unknown
ZJ-VC070	8025	Vibrio	cholerae	Zhejiang	unknown
ZJ-VC071	1240	Vibrio	cholerae	Zhejiang	unknown
ZJ-VC072	1304	Vibrio	cholerae	Zhejiang	unknown
ZJ-VC073	1348	Vibrio	cholerae	Zhejiang	unknown
ZJ-VC074	1296	Vibrio	cholerae	Zhejiang	unknown
ZJ-VC075	1364	Vibrio	cholerae	Zhejiang	unknown
ZJ-VC076	1366	Vibrio	cholerae	Zhejiang	unknown
ZJ-VC077	1253	Vibrio	cholerae	Zhejiang	unknown
ZJ-VC078	1317	Vibrio	cholerae	Zhejiang	unknown
ZJ-VC079	6334	Vibrio	cholerae	Zhejiang	unknown
ZJ-VC080	6576	Vibrio	cholerae	Zhejiang	unknown
ZJ-VC081	77371	Vibrio	cholerae	Zhejiang	unknown
ZJ-VC082	8018	Vibrio	cholerae	Zhejiang	unknown
ZJ-VC083	9038	Vibrio	cholerae	Zhejiang	unknown
ZJ-VC084	70167	Vibrio	cholerae	Zhejiang	unknown
ZJ-VC085	8021	Vibrio	cholerae	Zhejiang	unknown
ZJ-VC086	9034	Vibrio	cholerae	Zhejiang	unknown
ZJ-VC087	9015	Vibrio	cholerae	Zhejiang	unknown
ZJ-VC088	1232	Vibrio	cholerae	Zhejiang	unknown
ZJ-VC089	1326	Vibrio	cholerae	Zhejiang	unknown
ZJ-VC090	1369	Vibrio	cholerae	Zhejiang	unknown
ZJ-VC091	1243	Vibrio	cholerae	Zhejiang	unknown
ZJ-VC092	6329	Vibrio	cholerae	Zhejiang	unknown
ZJ-VC093	1343	Vibrio	cholerae	Zhejiang	unknown
ZJ-VC094	6463	Vibrio	cholerae	Zhejiang	unknown
ZJ-VC095	6217	Vibrio	cholerae	Zhejiang	unknown
ZJ-VC096	1356	Vibrio	cholerae	Zhejiang	unknown
ZJ-VC097	8004	Vibrio	cholerae	Zhejiang	unknown
ZJ-VC098	9037	Vibrio	cholerae	Zhejiang	unknown
ZJ-VC099	9032	Vibrio	cholerae	Zhejiang	unknown
ZJ-VC100	8010	Vibrio	cholerae	Zhejiang	unknown
ZJ-VC101	77361	Vibrio	cholerae	Zhejiang	unknown
ZJ-VC102	66121	Vibrio	cholerae	Zhejiang	unknown
ZJ-VC103	8006	Vibrio	cholerae	Zhejiang	unknown
ZJ-VC104	76343	Vibrio	cholerae	Zhejiang	unknown
ZJ-VC105	75223	Vibrio	cholerae	Zhejiang	unknown
ZJ-VC106	1302	Vibrio	cholerae	Zhejiang	unknown
ZJ-VC107	1335	Vibrio	cholerae	Zhejiang	unknown
ZJ-VC108	1285	Vibrio	cholerae	Zhejiang	unknown
ZJ-VC109	1290	Vibrio	cholerae	Zhejiang	unknown
ZJ-VC110	1359	Vibrio	cholerae	Zhejiang	unknown
ZJ-VC111	1306	Vibrio	cholerae	Zhejiang	unknown
ZJ-VC112	1308	Vibrio	cholerae	Zhejiang	unknown
ZJ-VC113	1276	Vibrio	cholerae	Zhejiang	unknown
ZJ-VC114	1358	Vibrio	cholerae	Zhejiang	unknown
ZJ-VC115	8023	Vibrio	cholerae	Zhejiang	unknown
ZJ-VC116	9016	Vibrio	cholerae	Zhejiang	unknown
ZJ-VC117	9007	Vibrio	cholerae	Zhejiang	unknown
ZJ-VC118	9017	Vibrio	cholerae	Zhejiang	unknown
ZJ-VC119	1329	Vibrio	cholerae	Zhejiang	unknown
ZJ-VC120	1350	Vibrio	cholerae	Zhejiang	unknown
ZJ-VC121	1370	Vibrio	cholerae	Zhejiang	unknown
ZJ-VC122	1293	Vibrio	cholerae	Zhejiang	unknown
ZJ-VC123	1316	Vibrio	cholerae	Zhejiang	unknown
ZJ-VC124	1307	Vibrio	cholerae	Zhejiang	unknown
ZJ-VC125	66117	Vibrio	cholerae	Zhejiang	unknown
ZJ-VC126	78407	Vibrio	cholerae	Zhejiang	unknown
ZJ-VC127	9043	Vibrio	cholerae	Zhejiang	unknown
ZJ-VC128	9040	Vibrio	cholerae	Zhejiang	unknown
ZJ-VC129	8022	Vibrio	cholerae	Zhejiang	unknown
ZJ-VC130	9036	Vibrio	cholerae	Zhejiang	unknown
ZJ-VC131	9006	Vibrio	cholerae	Zhejiang	unknown
ZJ-VC132	9014	Vibrio	cholerae	Zhejiang	unknown
ZJ-VC133	9033	Vibrio	cholerae	Zhejiang	unknown
ZJ-VC134	1239	Vibrio	cholerae	Zhejiang	unknown
ZJ-VC135	1278	Vibrio	cholerae	Zhejiang	unknown
ZJ-VC136	1226	Vibrio	cholerae	Zhejiang	unknown
ZJ-VC137	1233	Vibrio	cholerae	Zhejiang	unknown
ZJ-VC138	1336	Vibrio	cholerae	Zhejiang	unknown
ZJ-VC139	1330	Vibrio	cholerae	Zhejiang	unknown
ZJ-VC140	1229	Vibrio	cholerae	Zhejiang	unknown
ZJ-VC141	1314	Vibrio	cholerae	Zhejiang	unknown
ZJ-VC142	1373	Vibrio	cholerae	Zhejiang	unknown
ZJ-VC143	11321	Vibrio	cholerae	Zhejiang	unknown
ZJ-VC144	1274	Vibrio	cholerae	Zhejiang	unknown
ZJ-VC145	1342	Vibrio	cholerae	Zhejiang	unknown
ZJ-VC146	6455	Vibrio	cholerae	Zhejiang	unknown
ZJ-VC147	67136	Vibrio	cholerae	Zhejiang	unknown
ZJ-VC148	66129	Vibrio	cholerae	Zhejiang	unknown
ZJ-VC149	75256	Vibrio	cholerae	Zhejiang	unknown
ZJ-VC150	78437	Vibrio	cholerae	Zhejiang	unknown
ZJ-VC151	67143	Vibrio	cholerae	Zhejiang	unknown
ZJ-VC152	74187	Vibrio	cholerae	Zhejiang	unknown
ZJ-VC153	73173	Vibrio	cholerae	Zhejiang	unknown
ZJ-VC154	9042	Vibrio	cholerae	Zhejiang	unknown
ZJ-VC155	9024	Vibrio	cholerae	Zhejiang	unknown
ZJ-VC156	9001	Vibrio	cholerae	Zhejiang	unknown
ZJ-VC157	9044	Vibrio	cholerae	Zhejiang	unknown
ZJ-VC158	9028	Vibrio	cholerae	Zhejiang	unknown
ZJ-VC159	9004	Vibrio	cholerae	Zhejiang	unknown
ZJ-VC160	9025	Vibrio	cholerae	Zhejiang	unknown
ZJ-VC161	1315	Vibrio	cholerae	Zhejiang	unknown
ZJ-VC162	1372	Vibrio	cholerae	Zhejiang	unknown
ZJ-VC163	1341	Vibrio	cholerae	Zhejiang	unknown
ZJ-VC164	1220	Vibrio	cholerae	Zhejiang	unknown
ZJ-VC165	1303	Vibrio	cholerae	Zhejiang	unknown
ZJ-VC166	1300	Vibrio	cholerae	Zhejiang	unknown
ZJ-VC167	1346	Vibrio	cholerae	Zhejiang	unknown
ZJ-VC168	1325	Vibrio	cholerae	Zhejiang	unknown
ZJ-VC169	1291	Vibrio	cholerae	Zhejiang	unknown
ZJ-VC170	1244	Vibrio	cholerae	Zhejiang	unknown
ZJ-VC171	1295	Vibrio	cholerae	Zhejiang	unknown
ZJ-VC172	1297	Vibrio	cholerae	Zhejiang	unknown
ZJ-VC173	1311	Vibrio	cholerae	Zhejiang	unknown
ZJ-VC174	629	Vibrio	cholerae	Zhejiang	unknown
ZJ-VC175	1332	Vibrio	cholerae	Zhejiang	unknown
ZJ-VC176	1347	Vibrio	cholerae	Zhejiang	unknown
ZJ-VC177	1375	Vibrio	cholerae	Zhejiang	unknown
ZJ-VC178	9039	Vibrio	cholerae	Zhejiang	unknown
ZJ-VC179	8014	Vibrio	cholerae	Zhejiang	unknown
ZJ-VC180	8015	Vibrio	cholerae	Zhejiang	unknown
ZJ-VC181	8017	Vibrio	cholerae	Zhejiang	unknown
ZJ-VC182	9031	Vibrio	cholerae	Zhejiang	unknown
ZJ-VC183	8031	Vibrio	cholerae	Zhejiang	unknown
ZJ-VC184	69164	Vibrio	cholerae	Zhejiang	unknown
ZJ-VC185	9041	Vibrio	cholerae	Zhejiang	unknown
ZJ-VC186	9020	Vibrio	cholerae	Zhejiang	unknown
ZJ-VC187	9022	Vibrio	cholerae	Zhejiang	unknown
ZJ-VC188	9045	Vibrio	cholerae	Zhejiang	unknown
ZJ-VC189	8009	Vibrio	cholerae	Zhejiang	unknown
ZJ-VC190	9012	Vibrio	cholerae	Zhejiang	unknown
ZJ-VC191	8026	Vibrio	cholerae	Zhejiang	unknown
10-VFL	MCCC 1A07094	Vibrio	fluvialis	MCCC	environment
12-VFL	MCCC 1A10009	Vibrio	fluvialis	MCCC	environment
15-VFL	MCCC 1A12238	Vibrio	fluvialis	MCCC	environment
22-VFL	MCCC 1A16677	Vibrio	fluvialis	MCCC	environment
23-VFL	MCCC 1A16958	Vibrio	fluvialis	MCCC	environment
24-VFL	MCCC 1A16996	Vibrio	fluvialis	MCCC	environment
54-VFL	B81282	Vibrio	fluvialis	Zhejiang	environment
60-VFL	1.488	Vibrio	fluvialis	Guangdong	environment
71-VFL	21612	Vibrio	fluvialis	Guangdong	environment
25-VFU	MCCC 1A17836	Vibrio	furnissii	MCCC	environment
39-VFU	MCCC 1H00051	Vibrio	furnissii	MCCC	environment
44-VFU	MCCC 1K02662	Vibrio	furnissii	MCCC	environment
102-VHA	SDUM002276	Vibrio	harveyi	Shandong	environment
103-VHA	SDUM002274	Vibrio	harveyi	Shandong	environment
104-VHA	SDUM002273	Vibrio	harveyi	Shandong	environment
107-VHA	SDUM002247	Vibrio	harveyi	Shandong	environment
110-VHA	SDUM002173	Vibrio	harveyi	Shandong	environment
138-VHA	SDUM002236	Vibrio	harveyi	Shandong	environment
145-VHA	SDUM002278	Vibrio	harveyi	Shandong	environment
146-VHA	SDUM002281	Vibrio	harveyi	Shandong	environment
34-VHA	MCCC 1H00032	Vibrio	harveyi	MCCC	environment
35-VHA	MCCC 1H00033	Vibrio	harveyi	MCCC	environment
36-VHA	MCCC 1H00034	Vibrio	harveyi	MCCC	environment
45-VHA	MCCC 1K02691	Vibrio	harveyi	MCCC	environment
46-VHA	MCCC 1K02692	Vibrio	harveyi	MCCC	environment
95-VHA	SDUM002343	Vibrio	harveyi	Shandong	environment
96-VHA	SDUM002342	Vibrio	harveyi	Shandong	environment
97-VHA	SDUM002290	Vibrio	harveyi	Shandong	environment
98-VHA	SDUM002288	Vibrio	harveyi	Shandong	environment
58-VME	21660	Vibrio	metschnikovii	Zhejiang	environment
63-VME	1.1038	Vibrio	metschnikovii	Zhejiang	environment
113-VM	SDUM002291	Vibrio	mimicus	Shandong	environment
VM-191	ATCC700326	Vibrio	mimicus	ATCC	environment
VM-192	ATCC33653	Vibrio	mimicus	ATCC	environment
151-VN	C2-1-2	Vibrio	navarrensis	Shandong	environment
152-VN	C4-2-2	Vibrio	navarrensis	Shandong	environment
153-VN	C4-2-1	Vibrio	navarrensis	Shandong	environment
154-VN	C6-1-1	Vibrio	navarrensis	Shandong	environment
155-VN	C6-1-2	Vibrio	navarrensis	Shandong	environment
156-VN	C6-2-1	Vibrio	navarrensis	Shandong	environment
158-VN	C6-2-1-1	Vibrio	navarrensis	Shandong	environment
107-VP	SDUM002168	Vibrio	parahaemolyticus	Shandong	environment
13-VP	MCCC 1A10122	Vibrio	parahaemolyticus	MCCC	environment
144-VP	SDUM002293	Vibrio	parahaemolyticus	Shandong	environment
148-VP	SDUM002266	Vibrio	parahaemolyticus	Shandong	environment
14-VP	MCCC 1A11655	Vibrio	parahaemolyticus	MCCC	environment
168-VP	18VP1	Vibrio	parahaemolyticus	Tianjin	environment
169-VP	VP33	Vibrio	parahaemolyticus	Tianjin	environment
171-VP	VP34	Vibrio	parahaemolyticus	Tianjin	environment
172-VP	VP7	Vibrio	parahaemolyticus	Tianjin	environment
32-VP	MCCC 1H00029	Vibrio	parahaemolyticus	MCCC	environment
5-VP	MCCC 1A02609	Vibrio	parahaemolyticus	MCCC	unknown
65-VP	1.306	Vibrio	parahaemolyticus	Zhejiang	environment
67-VP	21528	Vibrio	parahaemolyticus	Shandong	environment
77-VP	SDUM002320	Vibrio	parahaemolyticus	Shandong	environment
80-VP	SDUM002268	Vibrio	parahaemolyticus	Shandong	environment
81-VP	SDUM002267	Vibrio	parahaemolyticus	Shandong	environment
82-VP	SDUM002265	Vibrio	parahaemolyticus	Shandong	environment
83-VP	SDUM002263	Vibrio	parahaemolyticus	Shandong	environment
84-VP	SDUM002257	Vibrio	parahaemolyticus	Shandong	environment
85-VP	SDUM002255	Vibrio	parahaemolyticus	Shandong	environment
86-VP	SDUM002251	Vibrio	parahaemolyticus	Shandong	environment
88-VP	SDUM002208	Vibrio	parahaemolyticus	Shandong	environment
90-VP	VP35	Vibrio	parahaemolyticus	Tianjin	environment
93-VP	SDUM002214	Vibrio	parahaemolyticus	Shandong	environment
GZ-Vp004	GZ4	Vibrio	parahaemolyticus	Guangdong	environment
GZ-Vp006	GZ6	Vibrio	parahaemolyticus	Guangdong	environment
GZ-Vp007	GZ7	Vibrio	parahaemolyticus	Guangdong	environment
GZ-Vp011	GZ11	Vibrio	parahaemolyticus	Guangdong	clinical
GZ-Vp012	GZ12	Vibrio	parahaemolyticus	Guangdong	clinical
GZ-Vp014	GZ14	Vibrio	parahaemolyticus	Guangdong	environment
GZ-Vp015	GZ15	Vibrio	parahaemolyticus	Guangdong	environment
GZ-Vp016	GZ16	Vibrio	parahaemolyticus	Guangdong	environment
GZ-Vp017	GZ17	Vibrio	parahaemolyticus	Guangdong	environment
GZ-Vp018	GZ18	Vibrio	parahaemolyticus	Guangdong	environment
GZ-Vp019	GZ19	Vibrio	parahaemolyticus	Guangdong	clinical
GZ-Vp020	GZ20	Vibrio	parahaemolyticus	Guangdong	clinical
GZ-Vp021	GZ21	Vibrio	parahaemolyticus	Guangdong	clinical
GZ-Vp022	GZ22	Vibrio	parahaemolyticus	Guangdong	clinical
GZ-Vp023	GZ23	Vibrio	parahaemolyticus	Guangdong	clinical
GZ-Vp024	GZ24	Vibrio	parahaemolyticus	Guangdong	clinical
GZ-Vp025	GZ25	Vibrio	parahaemolyticus	Guangdong	clinical
GZ-Vp026	GZ26	Vibrio	parahaemolyticus	Guangdong	clinical
GZ-Vp027	GZ27	Vibrio	parahaemolyticus	Guangdong	clinical
GZ-Vp028	GZ28	Vibrio	parahaemolyticus	Guangdong	clinical
GZ-Vp030	GZ30	Vibrio	parahaemolyticus	Guangdong	environment
GZ-Vp031	GZ31	Vibrio	parahaemolyticus	Guangdong	environment
GZ-Vp032	GZ32	Vibrio	parahaemolyticus	Guangdong	environment
GZ-Vp033	GZ33	Vibrio	parahaemolyticus	Guangdong	clinical
GZ-Vp034	GZ34	Vibrio	parahaemolyticus	Guangdong	clinical
GZ-Vp035	GZ35	Vibrio	parahaemolyticus	Guangdong	clinical
GZ-Vp036	GZ36	Vibrio	parahaemolyticus	Guangdong	environment
GZ-Vp037	GZ37	Vibrio	parahaemolyticus	Guangdong	clinical
GZ-Vp038	GZ38	Vibrio	parahaemolyticus	Guangdong	clinical
GZ-Vp039	GZ39	Vibrio	parahaemolyticus	Guangdong	clinical
GZ-Vp040	GZ40	Vibrio	parahaemolyticus	Guangdong	clinical
GZ-Vp042	GZ42	Vibrio	parahaemolyticus	Guangdong	clinical
GZ-Vp043	GZ43	Vibrio	parahaemolyticus	Guangdong	clinical
GZ-Vp044	GZ44	Vibrio	parahaemolyticus	Guangdong	clinical
GZ-Vp047	GZ47	Vibrio	parahaemolyticus	Guangdong	environment
GZ-Vp048	GZ48	Vibrio	parahaemolyticus	Guangdong	clinical
GZ-Vp049	GZ49	Vibrio	parahaemolyticus	Guangdong	clinical
GZ-Vp050	GZ50	Vibrio	parahaemolyticus	Guangdong	clinical
GZ-Vp051	GZ51	Vibrio	parahaemolyticus	Guangdong	clinical
GZ-Vp052	GZ52	Vibrio	parahaemolyticus	Guangdong	clinical
GZ-Vp053	GZ53	Vibrio	parahaemolyticus	Guangdong	clinical
GZ-Vp054	GZ54	Vibrio	parahaemolyticus	Guangdong	clinical
GZ-Vp055	GZ55	Vibrio	parahaemolyticus	Guangdong	clinical
GZ-Vp056	GZ56	Vibrio	parahaemolyticus	Guangdong	clinical
GZ-Vp057	GZ57	Vibrio	parahaemolyticus	Guangdong	clinical
GZ-Vp058	GZ58	Vibrio	parahaemolyticus	Guangdong	clinical
GZ-Vp059	GZ59	Vibrio	parahaemolyticus	Guangdong	clinical
GZ-Vp060	GZ60	Vibrio	parahaemolyticus	Guangdong	clinical
GZ-Vp061	GZ61	Vibrio	parahaemolyticus	Guangdong	clinical
GZ-Vp062	GZ62	Vibrio	parahaemolyticus	Guangdong	clinical
GZ-Vp063	GZ63	Vibrio	parahaemolyticus	Guangdong	clinical
GZ-Vp064	GZ64	Vibrio	parahaemolyticus	Guangdong	clinical
GZ-Vp065	GZ65	Vibrio	parahaemolyticus	Guangdong	clinical
GZ-Vp066	GZ66	Vibrio	parahaemolyticus	Guangdong	clinical
GZ-Vp067	GZ67	Vibrio	parahaemolyticus	Guangdong	clinical
GZ-Vp068	GZ68	Vibrio	parahaemolyticus	Guangdong	clinical
GZ-Vp069	GZ69	Vibrio	parahaemolyticus	Guangdong	clinical
GZ-Vp070	GZ70	Vibrio	parahaemolyticus	Guangdong	clinical
GZ-Vp071	GZ71	Vibrio	parahaemolyticus	Guangdong	clinical
GZ-Vp072	GZ72	Vibrio	parahaemolyticus	Guangdong	clinical
GZ-Vp073	GZ73	Vibrio	parahaemolyticus	Guangdong	clinical
GZ-Vp074	GZ74	Vibrio	parahaemolyticus	Guangdong	clinical
GZ-Vp075	GZ75	Vibrio	parahaemolyticus	Guangdong	environment
GZ-Vp076	GZ76	Vibrio	parahaemolyticus	Guangdong	environment
GZ-Vp079	GZ79	Vibrio	parahaemolyticus	Guangdong	environment
GZ-Vp080	GZ80	Vibrio	parahaemolyticus	Guangdong	environment
GZ-Vp081	GZ81	Vibrio	parahaemolyticus	Guangdong	environment
GZ-Vp082	GZ82	Vibrio	parahaemolyticus	Guangdong	environment
GZ-Vp083	GZ83	Vibrio	parahaemolyticus	Guangdong	environment
GZ-Vp084	GZ84	Vibrio	parahaemolyticus	Guangdong	environment
GZ-Vp085	GZ85	Vibrio	parahaemolyticus	Guangdong	environment
GZ-Vp086	GZ86	Vibrio	parahaemolyticus	Guangdong	environment
GZ-Vp087	GZ87	Vibrio	parahaemolyticus	Guangdong	environment
GZ-Vp088	GZ88	Vibrio	parahaemolyticus	Guangdong	environment
GZ-Vp089	GZ89	Vibrio	parahaemolyticus	Guangdong	environment
GZ-Vp090	GZ90	Vibrio	parahaemolyticus	Guangdong	environment
GZ-Vp091	GZ91	Vibrio	parahaemolyticus	Guangdong	environment
GZ-Vp092	GZ92	Vibrio	parahaemolyticus	Guangdong	environment
GZ-Vp093	GZ93	Vibrio	parahaemolyticus	Guangdong	environment
GZ-Vp094	GZ94	Vibrio	parahaemolyticus	Guangdong	environment
GZ-Vp095	GZ95	Vibrio	parahaemolyticus	Guangdong	environment
GZ-Vp096	GZ96	Vibrio	parahaemolyticus	Guangdong	environment
GZ-Vp097	GZ97	Vibrio	parahaemolyticus	Guangdong	environment
GZ-Vp098	GZ98	Vibrio	parahaemolyticus	Guangdong	environment
GZ-Vp099	GZ99	Vibrio	parahaemolyticus	Guangdong	environment
GZ-Vp100	GZ100	Vibrio	parahaemolyticus	Guangdong	environment
GZ-Vp101	GZ101	Vibrio	parahaemolyticus	Guangdong	environment
GZ-Vp102	GZ102	Vibrio	parahaemolyticus	Guangdong	environment
GZ-Vp103	GZ103	Vibrio	parahaemolyticus	Guangdong	environment
GZ-Vp104	GZ104	Vibrio	parahaemolyticus	Guangdong	environment
GZ-Vp105	GZ105	Vibrio	parahaemolyticus	Guangdong	clinical
GZ-Vp106	GZ106	Vibrio	parahaemolyticus	Guangdong	clinical
GZ-Vp107	GZ107	Vibrio	parahaemolyticus	Guangdong	clinical
GZ-Vp108	GZ108	Vibrio	parahaemolyticus	Guangdong	clinical
GZ-Vp109	GZ109	Vibrio	parahaemolyticus	Guangdong	clinical
GZ-Vp110	GZ110	Vibrio	parahaemolyticus	Guangdong	clinical
GZ-Vp111	GZ111	Vibrio	parahaemolyticus	Guangdong	clinical
GZ-Vp112	GZ112	Vibrio	parahaemolyticus	Guangdong	clinical
GZ-Vp113	GZ113	Vibrio	parahaemolyticus	Guangdong	clinical
LN-Vp138	1--3	Vibrio	parahaemolyticus	Liaoning	environment
LN-Vp165	1--5	Vibrio	parahaemolyticus	Liaoning	environment
LN-Vp198	1--6	Vibrio	parahaemolyticus	Liaoning	environment
LN-Vp206	1--10	Vibrio	parahaemolyticus	Liaoning	environment
LN-Vp208	1--11	Vibrio	parahaemolyticus	Liaoning	environment
LN-Vp209	1--12	Vibrio	parahaemolyticus	Liaoning	environment
LN-Vp210	2--14	Vibrio	parahaemolyticus	Liaoning	environment
LN-Vp211	1--13	Vibrio	parahaemolyticus	Liaoning	environment
LN-Vp216	2--17	Vibrio	parahaemolyticus	Liaoning	environment
LN-Vp217	2--2	Vibrio	parahaemolyticus	Liaoning	environment
LN-Vp218	2--18	Vibrio	parahaemolyticus	Liaoning	environment
LN-Vp219	2--3	Vibrio	parahaemolyticus	Liaoning	environment
LN-Vp220	2--21	Vibrio	parahaemolyticus	Liaoning	environment
LN-Vp221	2--7	Vibrio	parahaemolyticus	Liaoning	environment
LN-Vp222	3--3	Vibrio	parahaemolyticus	Liaoning	environment
LN-Vp223	2--10	Vibrio	parahaemolyticus	Liaoning	environment
LN-Vp224	3--4	Vibrio	parahaemolyticus	Liaoning	environment
LN-Vp225	3--5	Vibrio	parahaemolyticus	Liaoning	environment
LN-Vp226	3--17	Vibrio	parahaemolyticus	Liaoning	environment
LN-Vp227	3--9	Vibrio	parahaemolyticus	Liaoning	environment
LN-Vp228	3--18	Vibrio	parahaemolyticus	Liaoning	environment
LN-Vp229	3--10	Vibrio	parahaemolyticus	Liaoning	environment
LN-Vp235	3--13	Vibrio	parahaemolyticus	Liaoning	environment
LN-Vp236	3--22	Vibrio	parahaemolyticus	Liaoning	environment
LN-Vp237	3--14	Vibrio	parahaemolyticus	Liaoning	environment
LN-Vp239	3--15	Vibrio	parahaemolyticus	Liaoning	environment
LN-Vp253	DD5	Vibrio	parahaemolyticus	Liaoning	environment
LN-Vp254	DD6	Vibrio	parahaemolyticus	Liaoning	environment
LN-Vp262	LN1	Vibrio	parahaemolyticus	Liaoning	environment
LN-Vp263	LN2	Vibrio	parahaemolyticus	Liaoning	environment
LN-Vp264	LN3	Vibrio	parahaemolyticus	Liaoning	environment
LN-Vp265	LN4	Vibrio	parahaemolyticus	Liaoning	environment
LN-Vp287	LN30	Vibrio	parahaemolyticus	Liaoning	environment
LN-Vp288	LN31	Vibrio	parahaemolyticus	Liaoning	environment
LN-Vp289	LN32	Vibrio	parahaemolyticus	Liaoning	environment
LN-Vp290	LN33	Vibrio	parahaemolyticus	Liaoning	environment
LN-Vp291	LN34	Vibrio	parahaemolyticus	Liaoning	environment
LN-Vp293	LN36	Vibrio	parahaemolyticus	Liaoning	environment
ZJ-Vp001	12011	Vibrio	parahaemolyticus	Zhejiang	clinical
ZJ-Vp002	12123	Vibrio	parahaemolyticus	Zhejiang	environment
ZJ-Vp003	11007	Vibrio	parahaemolyticus	Zhejiang	environment
ZJ-Vp004	11020	Vibrio	parahaemolyticus	Zhejiang	clinical
ZJ-Vp005	12006	Vibrio	parahaemolyticus	Zhejiang	clinical
ZJ-Vp006	12132	Vibrio	parahaemolyticus	Zhejiang	environment
ZJ-Vp007	11075	Vibrio	parahaemolyticus	Zhejiang	environment
ZJ-Vp008	12018	Vibrio	parahaemolyticus	Zhejiang	clinical
ZJ-Vp009	12160	Vibrio	parahaemolyticus	Zhejiang	environment
ZJ-Vp010	11014	Vibrio	parahaemolyticus	Zhejiang	environment
ZJ-Vp012	12046	Vibrio	parahaemolyticus	Zhejiang	environment
ZJ-Vp013	11028	Vibrio	parahaemolyticus	Zhejiang	clinical
ZJ-Vp014	11065	Vibrio	parahaemolyticus	Zhejiang	clinical
ZJ-Vp015	12121	Vibrio	parahaemolyticus	Zhejiang	environment
ZJ-Vp016	12019	Vibrio	parahaemolyticus	Zhejiang	clinical
ZJ-Vp019	12177	Vibrio	parahaemolyticus	Zhejiang	environment
ZJ-Vp020	11016	Vibrio	parahaemolyticus	Zhejiang	clinical
ZJ-Vp021	11025	Vibrio	parahaemolyticus	Zhejiang	environment
ZJ-Vp022	12167	Vibrio	parahaemolyticus	Zhejiang	environment
ZJ-Vp023	11076	Vibrio	parahaemolyticus	Zhejiang	environment
ZJ-Vp024	12014	Vibrio	parahaemolyticus	Zhejiang	clinical
ZJ-Vp025	11074	Vibrio	parahaemolyticus	Zhejiang	environment
ZJ-Vp026	12183	Vibrio	parahaemolyticus	Zhejiang	environment
ZJ-Vp027	12146	Vibrio	parahaemolyticus	Zhejiang	environment
ZJ-Vp028	12180	Vibrio	parahaemolyticus	Zhejiang	environment
ZJ-Vp030	11006	Vibrio	parahaemolyticus	Zhejiang	environment
ZJ-Vp031	12175	Vibrio	parahaemolyticus	Zhejiang	environment
ZJ-Vp033	12012	Vibrio	parahaemolyticus	Zhejiang	clinical
ZJ-Vp034	12143(10-15)	Vibrio	parahaemolyticus	Zhejiang	environment
ZJ-Vp035	11037	Vibrio	parahaemolyticus	Zhejiang	clinical
ZJ-Vp036	12135(10-7)	Vibrio	parahaemolyticus	Zhejiang	environment
ZJ-Vp037	12048	Vibrio	parahaemolyticus	Zhejiang	environment
ZJ-Vp038	12009	Vibrio	parahaemolyticus	Zhejiang	clinical
ZJ-Vp039	12053	Vibrio	parahaemolyticus	Zhejiang	environment
ZJ-Vp040	12008	Vibrio	parahaemolyticus	Zhejiang	clinical
ZJ-Vp041	12036	Vibrio	parahaemolyticus	Zhejiang	environment
ZJ-Vp043	11083	Vibrio	parahaemolyticus	Zhejiang	environment
ZJ-Vp044	12122	Vibrio	parahaemolyticus	Zhejiang	environment
ZJ-Vp045	11004	Vibrio	parahaemolyticus	Zhejiang	environment
ZJ-Vp046	12022	Vibrio	parahaemolyticus	Zhejiang	clinical
ZJ-Vp048	11031	Vibrio	parahaemolyticus	Zhejiang	environment
ZJ-Vp049	11030	Vibrio	parahaemolyticus	Zhejiang	environment
ZJ-Vp052	12155	Vibrio	parahaemolyticus	Zhejiang	environment
ZJ-Vp053	12115	Vibrio	parahaemolyticus	Zhejiang	environment
ZJ-Vp054	12041	Vibrio	parahaemolyticus	Zhejiang	environment
ZJ-Vp055	12158	Vibrio	parahaemolyticus	Zhejiang	environment
ZJ-Vp056	12118	Vibrio	parahaemolyticus	Zhejiang	environment
ZJ-Vp058	11073	Vibrio	parahaemolyticus	Zhejiang	clinical
ZJ-Vp059	12151	Vibrio	parahaemolyticus	Zhejiang	environment
ZJ-Vp060	12010	Vibrio	parahaemolyticus	Zhejiang	clinical
ZJ-Vp061	11029(112)	Vibrio	parahaemolyticus	Zhejiang	clinical
ZJ-Vp062	12050(20)	Vibrio	parahaemolyticus	Zhejiang	environment
ZJ-Vp063	12171	Vibrio	parahaemolyticus	Zhejiang	environment
ZJ-Vp064	12157	Vibrio	parahaemolyticus	Zhejiang	environment
ZJ-Vp065	12048(10-22)	Vibrio	parahaemolyticus	Zhejiang	environment
ZJ-Vp066	11005	Vibrio	parahaemolyticus	Zhejiang	environment
ZJ-Vp068	11035	Vibrio	parahaemolyticus	Zhejiang	clinical
ZJ-Vp069	12170	Vibrio	parahaemolyticus	Zhejiang	environment
ZJ-Vp070	12045	Vibrio	parahaemolyticus	Zhejiang	environment
ZJ-Vp071	12057	Vibrio	parahaemolyticus	Zhejiang	environment
ZJ-Vp072	12164	Vibrio	parahaemolyticus	Zhejiang	environment
ZJ-Vp073	12169	Vibrio	parahaemolyticus	Zhejiang	environment
ZJ-Vp074	12005	Vibrio	parahaemolyticus	Zhejiang	clinical
ZJ-Vp075	11039	Vibrio	parahaemolyticus	Zhejiang	clinical
ZJ-Vp076	12004	Vibrio	parahaemolyticus	Zhejiang	clinical
ZJ-Vp077	12042	Vibrio	parahaemolyticus	Zhejiang	environment
ZJ-Vp078	12056	Vibrio	parahaemolyticus	Zhejiang	environment
ZJ-Vp079	12173	Vibrio	parahaemolyticus	Zhejiang	environment
ZJ-Vp080	11042	Vibrio	parahaemolyticus	Zhejiang	clinical
ZJ-Vp081	11015	Vibrio	parahaemolyticus	Zhejiang	environment
ZJ-Vp084	12174	Vibrio	parahaemolyticus	Zhejiang	environment
ZJ-Vp086	12003	Vibrio	parahaemolyticus	Zhejiang	clinical
ZJ-Vp087	12156	Vibrio	parahaemolyticus	Zhejiang	environment
ZJ-Vp088	12145(10-18)	Vibrio	parahaemolyticus	Zhejiang	environment
ZJ-Vp089	12007	Vibrio	parahaemolyticus	Zhejiang	clinical
ZJ-Vp090	12031(1)	Vibrio	parahaemolyticus	Zhejiang	environment
ZJ-Vp091	12055	Vibrio	parahaemolyticus	Zhejiang	environment
ZJ-Vp092	12051	Vibrio	parahaemolyticus	Zhejiang	environment
ZJ-Vp093	12131(10-2)	Vibrio	parahaemolyticus	Zhejiang	environment
ZJ-Vp094	12125	Vibrio	parahaemolyticus	Zhejiang	environment
ZJ-Vp095	12149	Vibrio	parahaemolyticus	Zhejiang	environment
ZJ-Vp097	12047	Vibrio	parahaemolyticus	Zhejiang	environment
ZJ-Vp098	12165	Vibrio	parahaemolyticus	Zhejiang	environment
ZJ-Vp099	12058(28)	Vibrio	parahaemolyticus	Zhejiang	environment
ZJ-Vp100	12154	Vibrio	parahaemolyticus	Zhejiang	environment
ZJ-Vp101	12168	Vibrio	parahaemolyticus	Zhejiang	environment
ZJ-Vp102	12033	Vibrio	parahaemolyticus	Zhejiang	environment
ZJ-Vp103	12147	Vibrio	parahaemolyticus	Zhejiang	environment
ZJ-Vp104	12166	Vibrio	parahaemolyticus	Zhejiang	environment
ZJ-Vp105	12044	Vibrio	parahaemolyticus	Zhejiang	environment
ZJ-Vp106	12060(30)	Vibrio	parahaemolyticus	Zhejiang	environment
ZJ-Vp107	12038(8)	Vibrio	parahaemolyticus	Zhejiang	environment
ZJ-Vp108	12063(33)	Vibrio	parahaemolyticus	Zhejiang	environment
ZJ-Vp109	12039(9)	Vibrio	parahaemolyticus	Zhejiang	environment
ZJ-Vp110	12150	Vibrio	parahaemolyticus	Zhejiang	environment
ZJ-Vp111	12043	Vibrio	parahaemolyticus	Zhejiang	environment
ZJ-Vp112	11036	Vibrio	parahaemolyticus	Zhejiang	clinical
ZJ-Vp113	12181	Vibrio	parahaemolyticus	Zhejiang	environment
ZJ-Vp114	12113	Vibrio	parahaemolyticus	Zhejiang	environment
ZJ-Vp115	11018(105)	Vibrio	parahaemolyticus	Zhejiang	clinical
ZJ-Vp116	12138	Vibrio	parahaemolyticus	Zhejiang	environment
ZJ-Vp117	12061	Vibrio	parahaemolyticus	Zhejiang	environment
ZJ-Vp118	12112	Vibrio	parahaemolyticus	Zhejiang	environment
ZJ-Vp119	11013	Vibrio	parahaemolyticus	Zhejiang	environment
ZJ-Vp120	12128	Vibrio	parahaemolyticus	Zhejiang	environment
ZJ-Vp121	11043	Vibrio	parahaemolyticus	Zhejiang	clinical
ZJ-Vp122	12144(10-17)	Vibrio	parahaemolyticus	Zhejiang	environment
ZJ-Vp123	12111	Vibrio	parahaemolyticus	Zhejiang	environment
ZJ-Vp124	12117	Vibrio	parahaemolyticus	Zhejiang	environment
ZJ-Vp125	12035(5)	Vibrio	parahaemolyticus	Zhejiang	environment
ZJ-Vp126	12116	Vibrio	parahaemolyticus	Zhejiang	environment
ZJ-Vp128	12052(22)	Vibrio	parahaemolyticus	Zhejiang	environment
ZJ-Vp129	12120	Vibrio	parahaemolyticus	Zhejiang	environment
ZJ-Vp130	11008	Vibrio	parahaemolyticus	Zhejiang	environment
ZJ-Vp132	12140(10-12)	Vibrio	parahaemolyticus	Zhejiang	environment
ZJ-Vp134	11026	Vibrio	parahaemolyticus	Zhejiang	environment
ZJ-Vp136	11082	Vibrio	parahaemolyticus	Zhejiang	environment
ZJ-Vp137	12172	Vibrio	parahaemolyticus	Zhejiang	environment
ZJ-Vp139	11017	Vibrio	parahaemolyticus	Zhejiang	clinical
ZJ-Vp140	12161	Vibrio	parahaemolyticus	Zhejiang	environment
ZJ-Vp141	12130(10-1)	Vibrio	parahaemolyticus	Zhejiang	environment
ZJ-Vp142	11033	Vibrio	parahaemolyticus	Zhejiang	clinical
ZJ-Vp143	12176	Vibrio	parahaemolyticus	Zhejiang	environment
ZJ-Vp145	12032	Vibrio	parahaemolyticus	Zhejiang	environment
ZJ-Vp146	12017	Vibrio	parahaemolyticus	Zhejiang	clinical
ZJ-Vp147	12152	Vibrio	parahaemolyticus	Zhejiang	environment
ZJ-Vp148	11032(99)	Vibrio	parahaemolyticus	Zhejiang	clinical
ZJ-Vp151	11077	Vibrio	parahaemolyticus	Zhejiang	environment
ZJ-Vp152	12141(10-13)	Vibrio	parahaemolyticus	Zhejiang	environment
ZJ-Vp153	12182	Vibrio	parahaemolyticus	Zhejiang	environment
ZJ-Vp154	12142(10-14)	Vibrio	parahaemolyticus	Zhejiang	environment
ZJ-Vp155	12124	Vibrio	parahaemolyticus	Zhejiang	environment
ZJ-Vp157	12189	Vibrio	parahaemolyticus	Zhejiang	environment
ZJ-Vp159	11034	Vibrio	parahaemolyticus	Zhejiang	clinical
ZJ-Vp160	12153	Vibrio	parahaemolyticus	Zhejiang	environment
ZJ-Vp161	12136(10-8)	Vibrio	parahaemolyticus	Zhejiang	environment
ZJ-Vp162	12163	Vibrio	parahaemolyticus	Zhejiang	environment
ZJ-Vp164	12016	Vibrio	parahaemolyticus	Zhejiang	clinical
ZJ-Vp166	11072	Vibrio	parahaemolyticus	Zhejiang	clinical
ZJ-Vp167	11002	Vibrio	parahaemolyticus	Zhejiang	environment
ZJ-Vp168	12021	Vibrio	parahaemolyticus	Zhejiang	clinical
ZJ-Vp169	12059	Vibrio	parahaemolyticus	Zhejiang	environment
ZJ-Vp170	12187	Vibrio	parahaemolyticus	Zhejiang	environment
ZJ-Vp171	12020	Vibrio	parahaemolyticus	Zhejiang	clinical
ZJ-Vp173	11001	Vibrio	parahaemolyticus	Zhejiang	environment
ZJ-Vp174	12001	Vibrio	parahaemolyticus	Zhejiang	clinical
ZJ-Vp176	12185	Vibrio	parahaemolyticus	Zhejiang	environment
ZJ-Vp177	11081	Vibrio	parahaemolyticus	Zhejiang	environment
ZJ-Vp178	201143	Vibrio	parahaemolyticus	Zhejiang	environment
ZJ-Vp179	12186	Vibrio	parahaemolyticus	Zhejiang	environment
ZJ-Vp180	201120	Vibrio	parahaemolyticus	Zhejiang	environment
ZJ-Vp181	12162	Vibrio	parahaemolyticus	Zhejiang	environment
ZJ-Vp182	12002	Vibrio	parahaemolyticus	Zhejiang	clinical
ZJ-Vp183	12178	Vibrio	parahaemolyticus	Zhejiang	environment
ZJ-Vp184	11019	Vibrio	parahaemolyticus	Zhejiang	clinical
ZJ-Vp185	12034	Vibrio	parahaemolyticus	Zhejiang	environment
ZJ-Vp186	12127	Vibrio	parahaemolyticus	Zhejiang	environment
ZJ-Vp187	12126	Vibrio	parahaemolyticus	Zhejiang	environment
ZJ-Vp188	12015	Vibrio	parahaemolyticus	Zhejiang	clinical
ZJ-Vp189	201119	Vibrio	parahaemolyticus	Zhejiang	environment
ZJ-Vp190	12037	Vibrio	parahaemolyticus	Zhejiang	environment
ZJ-Vp191	12184	Vibrio	parahaemolyticus	Zhejiang	environment
ZJ-Vp192	11012	Vibrio	parahaemolyticus	Zhejiang	environment
ZJ-Vp193	12114	Vibrio	parahaemolyticus	Zhejiang	environment
ZJ-Vp194	201118	Vibrio	parahaemolyticus	Zhejiang	environment
ZJ-Vp195	12133	Vibrio	parahaemolyticus	Zhejiang	environment
ZJ-Vp197	201146	Vibrio	parahaemolyticus	Zhejiang	environment
ZJ-Vp199	12134	Vibrio	parahaemolyticus	Zhejiang	environment
ZJ-Vp201	12188	Vibrio	parahaemolyticus	Zhejiang	environment
ZJ-Vp203	12137	Vibrio	parahaemolyticus	Zhejiang	environment
ZJ-Vp205	11078	Vibrio	parahaemolyticus	Zhejiang	environment
ZJ-Vp207	12139	Vibrio	parahaemolyticus	Zhejiang	environment
ZJ-Vp240	12054	Vibrio	parahaemolyticus	Zhejiang	environment
ZJ-Vp241	12159	Vibrio	parahaemolyticus	Zhejiang	environment
ZJ-Vp242	11003	Vibrio	parahaemolyticus	Zhejiang	environment
ZJ-Vp243	201114	Vibrio	parahaemolyticus	Zhejiang	clinical
ZJ-Vp244	11044	Vibrio	parahaemolyticus	Zhejiang	environment
ZJ-Vp245	12179	Vibrio	parahaemolyticus	Zhejiang	clinical
ZJ-Vp247	11029(109)	Vibrio	parahaemolyticus	Zhejiang	environment
ZJ-Vp248	ATCC17802	Vibrio	parahaemolyticus	Zhejiang	environment
ZJ-Vp249	12129	Vibrio	parahaemolyticus	Zhejiang	environment
ZJ-Vp250	12148	Vibrio	parahaemolyticus	Zhejiang	environment
ZJ-Vp251	201123	Vibrio	parahaemolyticus	Zhejiang	environment
ZJ-Vp252	201153	Vibrio	parahaemolyticus	Zhejiang	environment
ZJ-Vp253	69	Vibrio	parahaemolyticus	Zhejiang	environment
ZJ-Vp254	70	Vibrio	parahaemolyticus	Zhejiang	clinical
ZJ-Vp255	71	Vibrio	parahaemolyticus	Zhejiang	environment
ZJ-Vp256	79	Vibrio	parahaemolyticus	Zhejiang	clinical
ZJ-Vp257	80	Vibrio	parahaemolyticus	Zhejiang	environment
147-VV	SDUM002016	Vibrio	vulnificus	Shandong	environment
173-VV	18CS1	Vibrio	vulnificus	Tianjin	clinical
174-VV	CS38	Vibrio	vulnificus	Liaoning	clinical
175-VV	CS58	Vibrio	vulnificus	Shandong	clinical
176-VV	18CS10	Vibrio	vulnificus	Shandong	environment
177-VV	18CS20	Vibrio	vulnificus	Shanghai	environment
TW-Vv37	SW058	Vibrio	vulnificus	Taiwan	clinical
49-VV	B80552	Vibrio	vulnificus	Zhejiang	environment
57-VV	1.733	vibrio	vulnificus	Guangdong	environment
66-VV	10383	vibrio	vulnificus	Guangdong	environment
72-VV	SDUM002166	Vibrio	vulnificus	Shandong	environment
BJ-Vv046	5	Vibrio	vulnificus	Beijing	environment
BJ-Vv047	6	Vibrio	vulnificus	Beijing	environment
BJ-Vv048	7	Vibrio	vulnificus	Beijing	environment
BJ-Vv049	8	Vibrio	vulnificus	Beijing	environment
BJ-Vv050	9	Vibrio	vulnificus	Beijing	environment
BJ-Vv051	10	Vibrio	vulnificus	Beijing	environment
BJ-Vv052	12	Vibrio	vulnificus	Beijing	environment
BJ-Vv053	13	Vibrio	vulnificus	Beijing	environment
BJ-Vv054	14	Vibrio	vulnificus	Beijing	environment
BJ-Vv055	15	Vibrio	vulnificus	Beijing	environment
BJ-Vv056	16	Vibrio	vulnificus	Beijing	environment
BJ-Vv057	22	Vibrio	vulnificus	Beijing	environment
BJ-Vv058	18	Vibrio	vulnificus	Beijing	environment
BJ-Vv059	19	Vibrio	vulnificus	Beijing	environment
BJ-Vv060	21	Vibrio	vulnificus	Beijing	environment
BJ-Vv062	23	Vibrio	vulnificus	Beijing	environment
BJ-Vv063	24	Vibrio	vulnificus	Beijing	environment
BJ-Vv064	25	Vibrio	vulnificus	Beijing	environment
BJ-Vv065	26	Vibrio	vulnificus	Beijing	environment
BJ-Vv066	27	Vibrio	vulnificus	Beijing	environment
BJ-Vv067	28	Vibrio	vulnificus	Beijing	environment
BJ-Vv068	29	Vibrio	vulnificus	Beijing	environment
BJ-Vv069	30	Vibrio	vulnificus	Beijing	environment
BJ-Vv070	31	Vibrio	vulnificus	Beijing	environment
BJ-Vv071	32	Vibrio	vulnificus	Beijing	environment
BJ-Vv072	33	Vibrio	vulnificus	Beijing	environment
BJ-Vv073	34	Vibrio	vulnificus	Beijing	environment
BJ-Vv074	302-1	Vibrio	vulnificus	Beijing	clinical
BJ-Vv076	SJZ	Vibrio	vulnificus	Beijing	environment
GD-Vv077	6	Vibrio	vulnificus	Guangdong	environment
GD-Vv078	8	Vibrio	vulnificus	Guangdong	environment
GD-Vv079	10	Vibrio	vulnificus	Guangdong	environment
GD-Vv081	14	Vibrio	vulnificus	Guangdong	environment
GD-Vv082	15	Vibrio	vulnificus	Guangdong	environment
GD-Vv083	16	Vibrio	vulnificus	Guangdong	environment
TW-Vv084	CG021	Vibrio	vulnificus	Taiwan	environment
TW-Vv085	CG023	Vibrio	vulnificus	Taiwan	environment
TW-Vv086	CG024	Vibrio	vulnificus	Taiwan	environment
TW-Vv087	CG025	Vibrio	vulnificus	Taiwan	environment
TW-Vv091	YJ001	Vibrio	vulnificus	Taiwan	clinical
TW-Vv092	YJ002	Vibrio	vulnificus	Taiwan	clinical
TW-Vv093	YJ005	Vibrio	vulnificus	Taiwan	clinical
TW-Vv094	YJ014	Vibrio	vulnificus	Taiwan	clinical
TW-Vv095	YJ016	Vibrio	vulnificus	Taiwan	clinical
TW-Vv096	SW058	Vibrio	vulnificus	Taiwan	clinical
TW-Vv099	JJ066	Vibrio	vulnificus	Taiwan	clinical
TW-Vv100	JJ067	Vibrio	vulnificus	Taiwan	clinical
TW-Vv101	JJ068	Vibrio	vulnificus	Taiwan	clinical
TW-Vv102	JJ069	Vibrio	vulnificus	Taiwan	clinical
TW-Vv103	JJ070	Vibrio	vulnificus	Taiwan	clinical
TW-Vv104	JJ072	Vibrio	vulnificus	Taiwan	clinical
TW-Vv105	JJ073	Vibrio	vulnificus	Taiwan	clinical
TW-Vv106	JJ075	Vibrio	vulnificus	Taiwan	clinical
TW-Vv107	JJ076	Vibrio	vulnificus	Taiwan	clinical
TW-Vv108	JJ079	Vibrio	vulnificus	Taiwan	clinical
TW-Vv109	JJ081	Vibrio	vulnificus	Taiwan	clinical
VV110	MCCC1H00047	Vibrio	vulnificus	MCCC	clinical
VV111	MCCC1A08743	Vibrio	vulnificus	MCCC	environment
VV-178	CICC10383	Vibrio	vulnificus	Zhejiang	unknown
VV-179	CICC21615	Vibrio	vulnificus	Zhejiang	unknown
ZJ-Vv002	1	Vibrio	vulnificus	Zhejiang	environment
ZJ-Vv006	7	Vibrio	vulnificus	Zhejiang	environment
ZJ-Vv008	9	Vibrio	vulnificus	Zhejiang	environment
ZJ-Vv009	10	Vibrio	vulnificus	Zhejiang	environment
ZJ-Vv010	12	Vibrio	vulnificus	Zhejiang	environment
ZJ-Vv011	13	Vibrio	vulnificus	Zhejiang	environment
ZJ-Vv012	14	Vibrio	vulnificus	Zhejiang	environment
ZJ-Vv013	15	Vibrio	vulnificus	Zhejiang	environment
ZJ-Vv014	16	Vibrio	vulnificus	Zhejiang	environment
ZJ-Vv015	17	Vibrio	vulnificus	Zhejiang	environment
ZJ-Vv016	18	Vibrio	vulnificus	Zhejiang	environment
ZJ-Vv017	19	Vibrio	vulnificus	Zhejiang	environment
ZJ-Vv018	20	Vibrio	vulnificus	Zhejiang	environment
ZJ-Vv019	21	Vibrio	vulnificus	Zhejiang	environment
ZJ-Vv020	22	Vibrio	vulnificus	Zhejiang	environment
ZJ-Vv021	23	Vibrio	vulnificus	Zhejiang	environment
ZJ-Vv022	24	Vibrio	vulnificus	Zhejiang	environment
ZJ-Vv023	25	Vibrio	vulnificus	Zhejiang	environment
ZJ-Vv024	26	Vibrio	vulnificus	Zhejiang	environment
ZJ-Vv025	27	Vibrio	vulnificus	Zhejiang	environment
ZJ-Vv026	28	Vibrio	vulnificus	Zhejiang	environment
ZJ-Vv027	29	Vibrio	vulnificus	Zhejiang	environment
ZJ-Vv028	30	Vibrio	vulnificus	Zhejiang	environment
ZJ-Vv029	31	Vibrio	vulnificus	Zhejiang	environment
ZJ-Vv030	32	Vibrio	vulnificus	Zhejiang	environment
ZJ-Vv031	33	Vibrio	vulnificus	Zhejiang	environment
ZJ-Vv032	34	Vibrio	vulnificus	Zhejiang	environment
ZJ-Vv033	36	Vibrio	vulnificus	Zhejiang	environment
ZJ-Vv034	37	Vibrio	vulnificus	Zhejiang	environment
ZJ-Vv035	38	Vibrio	vulnificus	Zhejiang	environment
ZJ-Vv036	40	Vibrio	vulnificus	Zhejiang	environment
ZJ-Vv037	QT2029	Vibrio	vulnificus	Zhejiang	clinical
ZJ-Vv039	QT3629	Vibrio	vulnificus	Zhejiang	clinical
ZJ-Vv041	QTJ99	Vibrio	vulnificus	Zhejiang	clinical

## Sheet: Strains for blind test
Experiment number	Initial number	Genus name	Species name	Area	Source
125-VA	SDUM002333	Vibrio	alginolyticus	Shandong	environment
124-VA	SDUM002334	Vibrio	alginolyticus	Shandong	environment
122-VA	SDUM002448	Vibrio	alginolyticus	Shandong	environment
120-VA	SDUM002451	Vibrio	alginolyticus	Shandong	environment
119-VA	SDUM002452	Vibrio	alginolyticus	Shandong	environment
ZJ-VC002	1312	Vibrio	cholerae	Zhejiang	unknown
ZJ-VC003	1320	Vibrio	cholerae	Zhejiang	unknown
ZJ-VC004	1237	Vibrio	cholerae	Zhejiang	unknown
ZJ-VC005	1323	Vibrio	cholerae	Zhejiang	unknown
ZJ-VC006	1313	Vibrio	cholerae	Zhejiang	unknown
ZJ-VC007	1318	Vibrio	cholerae	Zhejiang	unknown
ZJ-VC008	6340	Vibrio	cholerae	Zhejiang	unknown
ZJ-VC009	6591	Vibrio	cholerae	Zhejiang	unknown
ZJ-VC010	78403	Vibrio	cholerae	Zhejiang	unknown
ZJ-VC011	9010	Vibrio	cholerae	Zhejiang	unknown
ZJ-VC012	70171	Vibrio	cholerae	Zhejiang	unknown
ZJ-VC013	78517	Vibrio	cholerae	Zhejiang	unknown
ZJ-VC014	6331	Vibrio	cholerae	Zhejiang	unknown
ZJ-VC015	76346	Vibrio	cholerae	Zhejiang	unknown
ZJ-VC016	1365	Vibrio	cholerae	Zhejiang	unknown
7-VFL	MCCC 1A02761	Vibrio	fluvialis	MCCC	environment
3-VFL	MCCC 1A02603	Vibrio	fluvialis	MCCC	environment
20-VFU	MCCC 1A16410	Vibrio	furnissii	MCCC	environment
33-VHA	MCCC 1H00031	Vibrio	harveyi	MCCC	environment
9-VHA	MCCC 1A03227	Vibrio	harveyi	MCCC	environment
8-VHA	MCCC 1A03218	Vibrio	harveyi	MCCC	environment
47-VME	B80077	Vibrio	metschnikovii	Zhejiang	environment
150-VN	C2-1-1	Vibrio	navarrensis	Shandong	environment
149-VN	C10-1-1	Vibrio	navarrensis	Shandong	environment
GZ-Vp001	GZ1	Vibrio	parahaemolyticus	Guangdong	environment
GZ-Vp002	GZ2	Vibrio	parahaemolyticus	Guangdong	environment
GZ-Vp003	GZ3	Vibrio	parahaemolyticus	Guangdong	environment
GZ-Vp008	GZ8	Vibrio	parahaemolyticus	Guangdong	clinical
GZ-Vp009	GZ9	Vibrio	parahaemolyticus	Guangdong	clinical
GZ-Vp010	GZ10	Vibrio	parahaemolyticus	Guangdong	clinical
LN-Vp158	1--4	Vibrio	parahaemolyticus	Liaoning	environment
LN-Vp200	1--7	Vibrio	parahaemolyticus	Liaoning	environment
LN-Vp202	1--8	Vibrio	parahaemolyticus	Liaoning	environment
LN-Vp213	1--14	Vibrio	parahaemolyticus	Liaoning	environment
LN-Vp214	2--16	Vibrio	parahaemolyticus	Liaoning	environment
LN-Vp215	2--1	Vibrio	parahaemolyticus	Liaoning	environment
ZJ-Vp067	66	Vibrio	parahaemolyticus	Zhejiang	clinical
ZJ-Vp133	68	Vibrio	parahaemolyticus	Zhejiang	clinical
ZJ-Vp163	67	Vibrio	parahaemolyticus	Zhejiang	clinical
ZJ-Vp017	11009	Vibrio	parahaemolyticus	Zhejiang	environment
ZJ-Vp042	11041	Vibrio	parahaemolyticus	Zhejiang	clinical
ZJ-Vp050	11010	Vibrio	parahaemolyticus	Zhejiang	environment
ZJ-Vp085	11040	Vibrio	parahaemolyticus	Zhejiang	clinical
ZJ-Vp135	11011	Vibrio	parahaemolyticus	Zhejiang	environment
Vv001	ATCC27562	Vibrio	vulnificus	ATCC	clinical
ZJ-Vv003	3	Vibrio	vulnificus	Zhejiang	environment
ZJ-Vv004	4	Vibrio	vulnificus	Zhejiang	environment
ZJ-Vv005	5	Vibrio	vulnificus	Zhejiang	environment
ZJ-Vv007	8	Vibrio	vulnificus	Zhejiang	environment
BJ-Vv075	302-2	Vibrio	vulnificus	Beijing	clinical
BJ-Vv042	1	Vibrio	vulnificus	Beijing	environment
BJ-Vv043	2	Vibrio	vulnificus	Beijing	environment
BJ-Vv044	3	Vibrio	vulnificus	Beijing	environment
BJ-Vv045	4	Vibrio	vulnificus	Beijing	environment
TW-Vv088	CG026	Vibrio	vulnificus	Taiwan	environment
TW-Vv089	CG027	Vibrio	vulnificus	Taiwan	environment
TW-Vv090	CG028	Vibrio	vulnificus	Taiwan	environment
GD-Vv080	11	Vibrio	vulnificus	Guangdong	environment
TW-Vv097	JJ064	Vibrio	vulnificus	Taiwan	clinical
TW-Vv098	JJ065	Vibrio	vulnificus	Taiwan	clinical
