# Supplementary material for: PVBase: A MALDI-TOF MS Database for Fast Identification and Characterization of Potentially Pathogenic Vibrio Species From Multiple Regions of China
Source: Front Microbiol. 2022 May 17;13:872825. doi: 10.3389/fmicb.2022.872825 (PMC9152771; doi:10.3389/fmicb.2022.872825)
Supplement: Supplementary file 3 [file Table_2.XLSX]

## Sheet: Sheet1
Best matching score values of the Vibrio strains used for blind test by Burker Database, VibrioBase, and PVBase
Experiment number	Genus name	Species name	Bruker database	Moussa and Bruker database	PVBase and Bruker database	PVBase and Moussa and Bruker database
125-VA	Vibrio	alginolyticus	1.74	2.21	2.25	2.29
124-VA	Vibrio	alginolyticus	1.83	2.23	2.3	2.39		Color	Description
122-VA	Vibrio	alginolyticus	1.91	2.06	2.11	2.4			not reliable identification
120-VA	Vibrio	alginolyticus	1.82	2.12	2.3	2.39			false identification
119-VA	Vibrio	alginolyticus	not reliable identification	not reliable identification	1.99	1.99			1.70-1.99
ZJ-VC002	Vibrio	cholerae	not reliable identification	not reliable identification	2.62	2.62			2.0-2.49
ZJ-VC003	Vibrio	cholerae	Vibrio albensis	Vibrio albensis	2.55	2.55			>2.5
ZJ-VC004	Vibrio	cholerae	Vibrio albensis	Vibrio albensis	2.61	2.61
ZJ-VC005	Vibrio	cholerae	Vibrio albensis	Vibrio albensis	2.68	2.68
ZJ-VC006	Vibrio	cholerae	Vibrio albensis	Vibrio albensis	2.48	2.48
ZJ-VC007	Vibrio	cholerae	not reliable identification	not reliable identification	2.46	2.46
ZJ-VC008	Vibrio	cholerae	Vibrio albensis	Vibrio albensis	2.47	2.47
ZJ-VC009	Vibrio	cholerae	Vibrio albensis	Vibrio albensis	2.33	2.33
ZJ-VC010	Vibrio	cholerae	Vibrio albensis	Vibrio albensis	2.62	2.62
ZJ-VC011	Vibrio	cholerae	Vibrio albensis	Vibrio albensis	2.54	2.54
ZJ-VC012	Vibrio	cholerae	Vibrio albensis	Vibrio albensis	2.4	2.4
ZJ-VC013	Vibrio	cholerae	not reliable identification	not reliable identification	2.36	2.36
ZJ-VC014	Vibrio	cholerae	Vibrio albensis	Vibrio albensis	2.41	2.41
ZJ-VC015	Vibrio	cholerae	not reliable identification	not reliable identification	2.61	2.61
ZJ-VC016	Vibrio	cholerae	Vibrio albensis	Vibrio albensis	2.35	2.35
7-VFL	Vibrio	fluvialis	1.88	2.03	2.52	2.72
3-VFL	Vibrio	fluvialis	2.01	2.14	2.49	2.61
20-VFU	Vibrio	furnissii	1.95	2.08	2.42	2.71
33-VHA	Vibrio	harveyi	2.11	2.24	2.53	2.76
9-VHA	Vibrio	harveyi	Vibrio parahaemolyticus	2.24	2.35	2.42
8-VHA	Vibrio	harveyi	1.95	2.12	2.23	2.25
47-VME	Vibrio	metschnikovii	1.79	1.89	2.65	2.78
150-VN	Vibrio	navarrensis	2.2	2.28	2.56	2.77
149-VN	Vibrio	navarrensis	2.07	2.21	2.73	2.75
GZ-Vp001	Vibrio	parahaemolyticus	2.29	2.46	2.72	2.81
GZ-Vp002	Vibrio	parahaemolyticus	2.38	2.55	2.8	2.8
GZ-Vp003	Vibrio	parahaemolyticus	2.49	2.55	2.77	2.8
GZ-Vp008	Vibrio	parahaemolyticus	2.25	2.32	2.61	2.78
GZ-Vp009	Vibrio	parahaemolyticus	2.34	2.46	2.7	2.79
GZ-Vp010	Vibrio	parahaemolyticus	2.19	2.27	2.55	2.73
LN-Vp158	Vibrio	parahaemolyticus	2.3	2.57	2.77	2.81
LN-Vp200	Vibrio	parahaemolyticus	2.5	2.5	2.63	2.81
LN-Vp202	Vibrio	parahaemolyticus	2.49	2.51	2.65	2.67
LN-Vp213	Vibrio	parahaemolyticus	2.38	2.47	2.56	2.8
LN-Vp214	Vibrio	parahaemolyticus	2.37	2.54	2.55	2.65
LN-Vp215	Vibrio	parahaemolyticus	2.36	2.45	2.57	2.81
ZJ-Vp067	Vibrio	parahaemolyticus	2.42	2.43	2.69	2.82
ZJ-Vp133	Vibrio	parahaemolyticus	2.43	2.45	2.74	2.82
ZJ-Vp163	Vibrio	parahaemolyticus	2.31	2.41	2.76	2.8
ZJ-Vp017	Vibrio	parahaemolyticus	2.41	2.45	2.68	2.82
ZJ-Vp042	Vibrio	parahaemolyticus	2.36	2.39	2.8	2.8
ZJ-Vp050	Vibrio	parahaemolyticus	2.38	2.39	2.81	2.81
ZJ-Vp085	Vibrio	parahaemolyticus	2.27	2.32	2.37	2.52
ZJ-Vp135	Vibrio	parahaemolyticus	2.37	2.42	2.82	2.84
Vv001	Vibrio	vulnificus	2.25	2.33	2.51	2.64
ZJ-Vv003	Vibrio	vulnificus	2.34	2.41	2.63	2.81
ZJ-Vv004	Vibrio	vulnificus	2.47	2.49	2.78	2.81
ZJ-Vv005	Vibrio	vulnificus	2.45	2.55	2.67	2.82
ZJ-Vv007	Vibrio	vulnificus	2.21	2.28	2.72	2.81
BJ-Vv075	Vibrio	vulnificus	2.42	2.56	2.57	2.57
BJ-Vv042	Vibrio	vulnificus	2.22	2.32	2.63	2.65
BJ-Vv043	Vibrio	vulnificus	2.29	2.41	2.54	2.62
BJ-Vv044	Vibrio	vulnificus	2.38	2.45	2.65	2.88
BJ-Vv045	Vibrio	vulnificus	2.32	2.38	2.72	2.94
TW-Vv088	Vibrio	vulnificus	2.39	2.45	2.74	2.86
TW-Vv089	Vibrio	vulnificus	2.17	2.48	2.69	2.86
TW-Vv090	Vibrio	vulnificus	2.4	2.45	2.85	2.86
GD-Vv080	Vibrio	vulnificus	2.27	2.47	2.62	2.73
TW-Vv097	Vibrio	vulnificus	2.25	2.27	2.58	2.65
TW-Vv098	Vibrio	vulnificus	2.25	2.29	2.67	2.79
