# Supplementary material for: PVBase: A MALDI-TOF MS Database for Fast Identification and Characterization of Potentially Pathogenic Vibrio Species From Multiple Regions of China
Source: Front Microbiol. 2022 May 17;13:872825. doi: 10.3389/fmicb.2022.872825 (PMC9152771; doi:10.3389/fmicb.2022.872825)
Supplement: Supplementary file 4 [file Data_Sheet_4.zip]

Archive with 2 entries (1 files):
- PVBase database/
- PVBase database/PVBase.btmsp
